# Supplementary material for: Refinement of High-Gamma EEG Features From TBI Patients With Hemicraniectomy Using an ICA Informed by Simulated Myoelectric Artifacts
Source: Front Neurosci. 2020 Nov 24;14:599010. doi: 10.3389/fnins.2020.599010 (PMC7732541; doi:10.3389/fnins.2020.599010)
Supplement: Supplementary file 2 — The Appendix includes the contents about the z-scored power of μ and high-γ in different conditions (baseline, after ERASE, and after conventional ICA) for Subject 2–6 (Supplementary Figures 1–5), electrodes with significant correlation in different conditions for Subjects 2–6 (Supplementary Figures 6–10), and the 2D image of the electrode locations (Supplementary Figure 11). [file Data_Sheet_2.ZIP]

Archive with 2 entries (2 files):
- Appendix.docx
- manuscript P1.pdf
